# Supplementary material for: Relationship between the skeletal muscle mass index and physical activity of Japanese children: A cross-sectional, observational study
Source: PLoS One. 2021 May 26;16(5):e0251025. doi: 10.1371/journal.pone.0251025 (PMC8153420; doi:10.1371/journal.pone.0251025)
Supplement: S1 Database — (XLSX) [file pone.0251025.s003.xlsx]

## Sheet: Supporting information S1 File
ID	Recommended MVPA levels =1 Substandard MVPA levels =0	MVPA times per week, h	Age, y	Height, cm	Weight, kg	BMI, kg/m2	Sex 0=Girls 1=Boys	SMI, kg/m2	Percent body fat, %	Gait Deviation Index, points	Gait speed, m/s	Grip strength, kg	Five times sit-to-stand test, s	Timed up-and-go test, s	One-leg standing time, s	Physiological cost index, beat/m/s	Raven’s Colored Progressive Matrices, points	Picture Vocabulary Test-Revised, points	Season 1=Spring 2=Summer 3=Autumn 4=Winter
S1	0	0	12	163.2	42.9	16.1071	1	6.11994	8.6	96.25	1.17101	21.05	8.41	8.62	120	29.3296	35	9	4
S2	0	6	12	144.1	37.5	18.0594	1	6.74218	16	89.8	1.26068	18.5	5.73	7.63	103.5	30.8918	33	14	4
S3	0	3	12	151.2	53.9	23.5768	1	7.56733	31.4	92.05	0.893428	20.95	8.11	10.17	120	13.2046	33	14	4
S4	1	21	12	153.6	41.5	17.59	1	6.40021	14.5	101.7	1.51836	20.55	6.03	6.09	120	28.6434	36	16	4
S5	0	3	11	160.3	74.4	28.9538	1	8.48378	39	90.9	1.25675	33	7.47	7.04	64	61.705	33	14	4
S6	1	14	12	151.2	46	20.1212	1	6.51752	26.4	98.05	1.05082	20.55	8.06	8.53	120	27.0609	36	14	4
S7	1	24	12	163.9	46.2	17.1982	1	6.55171	11.8	94.45	1.01104	25.6	7.88	9.68	120	26.7857	35	14	4
S8	1	10	12	143.8	33.1	16.007	1	6.43182	8.8	78.75	1.25365	18.9	7.93	8.69	120	5.29568	32	12	4
S9	1	14	11	136.5	34.4	18.4626	1	6.7088	17.7	97.65	1.36224	14.2	6.6	7.88	120	27.957	33	10	4
S10	1	15	11	154.6	41.2	17.2377	1	6.61056	11.7	94.45	1.40631	20.75	5.72	9.46	120	30.9811	30	9	4
S11	0	0	12	141	38.9	19.5664	1	6.891	22.9	90.55	1.23541	11.85	9.29	9.66	80.5	29.2683	26	14	4
S12	0	3	12	147.9	34.3	15.6804	1	6.53732	7.4	102.75	1.29723	15.15	7.37	8.81	120	39.3052	36	15	4
S13	0	0	12	150.6	37	16.3137	0	5.55547	15.9	93.2	1.1906	18	5.96	8.46	120	25.7561	32	11	4
S14	1	9	12	136.8	32.3	17.2596	1	6.5191	15.4	94.85	1.14125	14.1	5.41	9.05	120	18.5962	33	12	4
S15	1	11	12	141.8	32.2	16.0141	0	5.6696	13.8	92.2	1.13127	19.4	4.71	6.4	120	18.6962	34	10	4
S16	1	14	11	142.8	33.7	16.5262	0	6.03182	14.2	105.6	1.10942	16.55	7.43	9.12	120	20.5832	35	10	4
S17	0	2.5	12	158.2	43.8	17.5009	0	5.55395	19.5	87.95	1.29228	20.8	7.24	7.61	120	27	34	9	4
S18	1	9	12	148.7	45.3	20.4869	0	6.73852	22.2	105.3	1.37003	25.9	8.71	7.29	120	24.1901	34	11	4
S19	1	12	12	148.1	41.7	19.0119	0	6.93	17.3	100.7	1.20179	15.95	7.31	6.68	120	28.4546	34	9	4
S20	0	3.5	12	147.8	46.5	21.2865	0	6.6835	24.8	95.4	1.21718	23.35	7.69	7.48	120	25.6809	35	15	4
S21	1	17.5	12	143.1	34.6	16.8965	1	6.73907	9.8	93.8	1.4626	22.25	5.3	6.95	120	29.7521	32	14	4
S22	1	20	12	142.6	34.2	16.8185	1	6.63888	10.4	103.75	1.0437	21.75	5.56	7.73	120	17.4545	33	14	4
S23	0	5	12	144.3	39.4	18.9218	1	6.86757	18.2	93.4	1.38137	22	5.24	7.1	120	7.88732	30	9	4
S24	0	5	12	151.3	42.6	18.6094	0	5.9847	22.6	102.75	1.34857	20.3	6.21	5.77	82.5	28.3636	36	14	4
S25	0	0	12	145.1	35.8	17.0039	0	5.79462	17.7	93.2	1.02134	13.6	5.84	6.63	36	16.1345	31	10	4
S26	0	0	12	153.3	50.4	21.446	0	5.65936	33.8	99.45	1.51458	20.65	9.78	6.53	120	30.4	34	6	4
S27	1	9	12	158.4	49.8	19.8481	0	6.17762	22.7	116	1.38125	26.4	8.34	7.21	66	20.1373	31	14	4
S28	0	4	12	148	38.3	17.4854	0	5.66107	19.8	93.05	1.39641	17.7	7.08	6.05	99	22.3214	35	11	4
S29	0	4	12	148.5	37.9	17.1865	0	5.26023	20.4	99.25	1.35144	21.85	7.19	5.75	120	12	30	11	4
S30	0	5.5	12	142.9	30.7	15.034	1	6.1703	5.9	88.45	1.25497	19.3	7.6	7.9	50	16.8224	34	11	1
S31	1	10	12	140.9	33.2	16.7231	1	6.44745	12.3	103.95	1.16169	18.9	4.95	6.55	120	22.1076	32	8	1
S32	1	16	12	135.3	29.1	15.8963	1	6.99221	6.7	113.35	1.19915	16	6.03	7.93	120	40.8	34	9	1
S33	0	0	11	141.9	59.6	29.5993	1	8.29376	46.4	96.7	1.04399	17.3	5.73	7.06	37.5	26.5487	43	9	1
S34	0	2	12	136	30.3	16.3819	1	6.27163	12.6	81.1	1.37206	16	4.26	7.62	120	12	44	12	1
S35	1	8	12	156.8	47.6	19.3604	1	7.1178	15.9	96.9	1.16736	26	4.07	6.3	120	18.6805	31	13	1
S36	0	4	12	154.3	45.7	19.1948	1	6.8043	19.1	91.55	1.4674	16.75	6.1	6.74	120	76.2857	31	13	1
S37	1	10	12	149.5	46.8	20.9394	0	6.84556	23.1	93.55	1.09928	21.15	6.28	7.37	120	20.6897	30	15	1
S38	0	0	12	155.8	45.5	18.7446	0	5.89116	21.8	93.5	1.1031	13.8	10.6	9.39	120	22.8	36	11	1
S39	0	6	12	147.8	39.1	17.899	0	5.99684	19	80.4	1.1696	15.85	6.68	8.22	120	29.0657	35	10	1
S40	0	0	12	150.9	30.5	13.3943	0	4.91858	8.9	92.95	1.06972	19.3	9.49	9.01	120	29.7994	32	9	1
S41	1	8	12	151.7	46	19.9888	0	6.6919	21.6	89.9	0.947335	19.35	6.38	7.12	120	20.3966	32	12	1
S42	0	3.5	12	152.8	36.3	15.5475	0	5.054	14.8	99.3	1.2177	17.35	7.06	7.64	120	11.8902	31	11	1
S43	1	21	12	144	41.1	19.8206	1	6.94444	22.4	96.55	1.22164	15.25	5.97	8.24	110	14.6189	33	10	1
S44	0	3	12	145	31.6	15.0297	0	5.46968	13.3	94.25	1.28638	14.6	6.56	7.35	30.7	13.8433	34	12	1
S45	1	16	12	151	37.8	16.5782	1	6.35937	10.8	89.3	0.972441	18.7	6.4	7.11	95.125	23.1933	36	9	1
S46	0	0	12	161.4	39.7	15.2399	1	5.79655	7.2	92.4	1.22093	26.5	7.46	8.46	22.05	18.4365	36	14	1
S47	0	5	12	144.4	31.8	15.2508	1	5.99481	8.2	99.05	1.23444	15.8	7.07	6.4	120	15.2724	33	9	1
S48	1	12	12	156.2	49.8	20.4111	1	7.17259	19.2	97.6	1.26587	26.35	6.28	8.9	120	24	36	13	1
S49	0	0	9	132.3	27.5	15.7113	1	5.48468	12.1	90.85	1.26013	13	3.28	6.53	52.5	29.1176	34	17	1
S50	1	10	9	128.2	23.8	14.4811	1	5.41519	7.9	83.65	1.23659	12.45	5.59	6.11	120	0	35	14	1
S51	0	0	9	131.4	25.5	14.7689	1	5.21257	9.9	83.7	1.25575	12.05	5.25	8.41	19	24.7328	34	17	1
S52	1	8	9	139.7	31.3	16.038	1	5.68761	13	107.75	1.3738	13.3	5.59	8.15	120	21.4286	31	19	1
S53	1	16	9	131.2	25.1	14.5816	0	5.9256	9.8	107.65	1.19285	13.85	5.46	8.59	120	17.1429	34	10	1
S54	1	19	9	125.2	24.3	15.5024	0	5.8692	12.9	90.65	1.17389	13.15	4.9	6.22	85.5	4	36	12	1
S55	1	18	10	141.8	31	15.4173	1	6.16693	7	93.3	1.42662	17.55	8.45	8.58	85.5	25.2	33	17	1
S56	0	5.5	10	145.4	40.9	19.3461	1	6.00724	25	95.4	1.32512	15.7	7.74	6.45	28.945	0	30	12	1
S57	1	10	10	147.6	29.7	13.6328	1	5.00327	5.7	88	1.18763	10.8	9.48	5.96	35.76	37.1032	32	11	1
S58	0	5	10	141.4	30.9	15.4547	1	6.00181	9	90.9	1.0095	14.6	6.81	8.47	81.5	20.2883	30	13	1
S59	1	7	10	147.9	34.5	15.7719	1	5.85159	9.1	102.85	0.954215	22	8.23	8.57	120	18.2614	35	13	1
S60	0	5	10	137.9	30.1	15.8284	0	5.62672	14.6	89.2	0.915512	10.95	9.15	9.97	76.465	0	32	10	1
S61	0	0	10	144.4	36.9	17.6967	0	5.56319	20.5	79.85	0.901938	12.6	6.31	10.98	87.97	20.0921	33	12	1
S62	1	9	10	140.9	30.5	15.3631	0	5.49041	14.6	87.4	1.17323	14.9	7.2	8.99	109.715	20.7956	31	10	1
S63	1	7	10	142.7	30	14.7324	0	5.20545	11.7	101.65	1.28364	14.65	4.82	6.82	120	25.9353	34	14	1
S64	1	13	10	141.2	28.8	14.4452	0	5.56741	10.4	92.75	1.31522	14.15	8.69	6.3	120	8.76104	34	14	1
S65	1	13	10	126.2	22.9	14.3786	0	5.58819	9.3	86.4	1.1056	12.85	7.2	8.39	120	21.5705	36	12	1
S66	1	7	10	126.6	23.1	14.4127	0	5.67772	9.1	82.35	1.32777	14.05	5.14	6.84	55.16	33.5144	32	14	1
S67	1	7	10	141.4	31.3	15.6547	1	5.80175	10.6	98.65	1.13353	15.95	7.18	8.37	120	30.2499	32	12	1
S68	1	9	10	142.5	32.9	16.2019	0	6.45122	11.7	98.1	1.26917	17.05	6.61	5.71	106.445	15.9527	33	12	1
S69	1	20	11	144.9	29.1	13.8598	0	5.57249	8.2	101.8	1.24329	14.15	6.3	5.4	120	16.5457	35	9	1
S70	1	10.5	11	142.4	29.5	14.548	0	5.62192	9.6	106.7	1.66976	15.6	5.12	4.74	120	36.5961	34	15	1
S71	1	14	10	140	25.3	12.9082	0	4.7449	7.1	92.7	1.09809	13.9	4.6	10.21	96.88	34.5898	34	10	1
S72	1	20	10	148.1	41.2	18.784	0	5.92698	21.1	94	1.29813	18.8	5.18	6.37	120	31.3989	34	12	1
S73	1	10	10	138.4	30.4	15.8709	1	6.68248	8.5	90.7	1.21899	17.1	7.51	7.38	120	22.2354	32	12	1
S74	0	5	9	128	25.9	15.8081	0	5.7373	15.3	97.7	1.15366	13.9	8.72	7.41	120	27.013	35	11	1
S75	1	12	9	132.3	29.2	16.6826	0	5.88461	15.9	97.15	1.20503	10.55	6.58	7.42	60.235	15.331	31	11	1
S76	1	12	9	135.3	26.2	14.3122	0	5.18953	9.8	101.9	1.34986	12.45	5.26	6.75	120	26.6174	36	12	1
S77	1	7	9	135.5	28.7	15.6316	1	6.10013	10.5	101.75	1.19562	12.6	4.36	7.43	120	20	32	12	1
S78	1	20	10	137.9	28	14.7241	0	5.67931	10.7	94.05	1.27716	12.75	5.28	7.78	80.685	32.4074	32	13	1
S79	0	2	9	129.6	27.2	16.1942	1	6.19189	13.2	75.95	1.02984	11.95	6.81	9.29	62.395	13.3185	31	7	1
S80	0	6	11	147	37.1	17.1688	1	6.75644	10.8	96.6	1.12203	18.05	6.82	6.03	38.605	30.0733	31	9	1
S81	0	5	9	136.4	31.8	17.0922	0	5.85865	16.6	80.65	1.29132	14.85	7.03	7.88	20.95	36	32	8	2
S82	0	3	10	137	29.8	15.8772	0	5.59433	14.1	86.45	1.1154	12.4	8.68	8.27	76.41	8.55784	33	9	2
S83	1	11	9	122.8	24.7	16.3795	0	6.16717	13.8	93.8	0.883315	9.3	3.81	6.56	120	7.73125	27	9	2
S84	0	3	9	125.3	22.4	14.2674	0	5.09551	10.8	88.3	1.16452	10.35	6.06	7.57	120	11.7857	31	12	2
S85	0	0	9	127.6	27.1	16.6444	0	5.89617	16	91.35	0.989857	14.5	7.87	7.96	120	27.1138	27	8	2
S86	0	0	9	136.6	32.7	17.5245	0	6.00229	19.3	84.45	1.14741	13.35	7.74	5.9	82.105	23.0981	29	10	2
S87	0	6	10	140.9	33.5	16.8742	1	6.1956	13.7	81.65	1.12743	13.7	5.03	7.96	81.75	40.3183	31	12	2
S88	1	14	10	138.5	31.7	16.5257	1	6.36005	12.5	107.4	1.02638	16.2	4.58	6.11	120	7.74194	34	8	2
S89	1	9	10	145.5	42.7	20.1698	1	7.08541	21.3	85.15	1.31004	18.85	5.08	6.18	96.5	14.5714	34	8	2
S90	0	2	10	130.7	30.5	17.8545	0	6.32226	18	95.2	1.01466	13.8	4.44	6.92	120	28.2655	33	13	2
S91	1	12	11	140.8	31.5	15.8893	0	6.15396	12.2	102.4	1.19147	15.4	5.47	7.81	120	32.4598	33	16	2
S92	0	0	10	146.1	26.3	12.3213	0	5.05968	6.8	96.85	1.30502	9.55	5.53	6.17	120	0.941915	35	17	2
S93	0	1	10	143	32	15.6487	0	5.33033	14.7	92.65	1.13048	12.1	5.65	6.73	39.45	36.4453	30	7	2
S94	1	10.5	10	132.5	28.6	16.2905	0	5.8099	12.2	87.5	1.14183	13.25	5.18	6.34	120	31.0954	33	9	2
S95	0	0	9	147.6	34.6	15.8819	0	5.27868	16.1	109.1	1.18384	16.65	6.94	10.97	120	23.817	33	16	2
S96	0	0	9	138.1	27.2	14.262	0	5.50557	9.6	102.55	1.23071	10	6.68	8.08	111.07	26.5267	33	8	2
S97	0	0	9	134.4	26.8	14.8367	1	5.97895	7.5	88.7	1.45026	11.95	5.28	7.16	120	29.8187	32	17	2
S98	0	6	9	130	23.9	14.142	1	5.26627	6.3	91.65	1.21197	13	4.01	7.29	120	23.7859	32	8	2
S99	0	4	9	131.9	25.4	14.5997	1	5.34556	7.7	92.45	1.19418	12.55	6.37	7.47	74.46	24.395	30	8	2
S100	1	20	9	134.9	30.4	16.7051	0	6.20947	15.3	103	1.27435	13.25	6.46	7.87	49.355	23.4528	32	10	2
S101	1	10	11	142.2	32	15.8253	0	5.53884	13.5	92.35	1.09813	16.9	4.81	6.18	78.085	22.9709	29	5	2
S102	1	10	11	147.2	35.6	16.4299	0	5.76892	14.4	91.1	1.19281	14.95	6.46	6.39	103.135	42.7274	30	6	2
S103	0	5	10	142.7	30.3	14.8797	1	5.35277	9.6	96.45	1.2892	15.6	8	6.75	105.865	0.836878	29	13	2
S104	1	7	10	135.6	30.3	16.4787	0	5.54729	17.4	97.05	1.25104	8.6	8.81	7.84	120	23.5179	35	17	2
S105	0	3	10	135.9	27.6	14.9441	0	5.73941	12.3	97.5	1.09284	13.9	5.5	7	120	14.3646	31	11	2
S106	1	13	10	137.8	33.4	17.5893	1	6.42483	15.9	97.55	1.10441	16	4.53	7.25	120	27.6392	31	13	2
S107	1	13	10	125.9	24.4	15.3935	0	5.9303	12.5	96.5	1.19249	14.45	4.93	7.91	120	57.6082	34	12	2
S108	1	15	11	141.5	29.3	14.6337	0	5.49389	11	96.9	1.00847	16.35	6.5	7.77	120	8.57824	34	10	2
S109	0	3	11	153.1	35.8	15.2733	0	5.71682	12.7	94.3	1.12501	18.2	7.86	8.39	120	26.7618	35	13	2
S110	1	7	9	131.2	24	13.9426	1	5.63513	5.8	88.8	1.13318	9.2	5.36	5.34	120	23.8095	33	9	2
S111	0	5	9	134.6	31.3	17.2764	1	6.07159	15.1	96.8	1.42781	16.85	4.04	4.57	120	24	36	13	2
S112	1	7	9	123.9	27.9	18.1745	0	5.99301	20.9	88.8	1.0871	10.6	5.14	5.57	120	13.6364	35	12	2
S113	1	12	12	151.8	49.5	21.4814	1	7.20385	25.1	95.85	1.13477	15.65	6.96	7.78	120	26.9231	35	8	3
S114	1	7	12	154.5	39.7	16.6316	1	6.66101	10	97.05	1.60302	17.75	5.34	6.07	120	29.639	34	13	3
S115	1	13	11	142.5	31.4	15.4632	1	6.05725	8.2	95.85	1.45931	18.75	4.98	7.72	114	25.37	31	11	3
S116	1	13	12	144.1	30.9	14.8809	0	6.0198	10.4	106.4	1.29133	13.4	7.33	8.63	120	33.0159	36	12	3
S117	1	8	12	147.2	29.4	13.5685	0	5.2151	8.5	93.4	1.32717	13.6	5.38	8.75	120	0	28	10	3
S118	0	1	12	163.6	51.3	19.1669	0	6.2395	23.5	89.2	1.02643	19.7	8.75	7.91	120	32.4	32	15	3
S119	1	10	11	147.3	31.1	14.3336	0	5.43847	11.8	97.85	1.16566	15.6	5.21	7.71	120	40.1575	31	8	3
S120	1	20	12	143.8	34.2	16.539	1	7.01213	8.8	96.5	1.2351	15.15	8.1	7.15	120	24.6228	35	11	3
S121	1	14	12	164.2	45.5	16.8758	1	6.60197	10.3	90.95	1.39311	16.7	11.35	7.85	120	12.1771	33	14	3
S122	0	0	11	133	25.6	14.4723	0	5.4271	12.7	81.55	1.36372	11.05	6.3	8.61	32	8	29	11	3
S123	0	3	12	158.2	43.6	17.421	1	7.31203	8.4	99.95	1.49289	23.65	4.86	6.3	120	18.7994	34	14	3
S124	1	9.83	12	143.7	35.5	17.1915	1	6.4892	14.3	83.6	1.36505	11.25	6.24	7.54	120	2.58065	35	13	3
S125	1	14	11	156.9	59.6	24.2103	1	7.63681	31.3	93.4	1.10345	22.8	5.8	9.4	120	26.8667	32	9	3
S126	0	3.5	11	141.2	32	16.0502	0	5.76804	14.1	92.15	1.14767	20.35	4.46	7.51	120	13.0033	32	11	3
S127	1	8	11	143.2	36.9	17.9945	1	6.5346	15	88.45	1.2229	13.7	5.54	6.24	120	15.3477	33	11	3
S128	0	1.33	11	149.6	33.9	15.1473	1	5.76403	7.1	104.95	1.3416	18.7	6.37	5.9	120	10.6943	36	13	3
S129	0	2.83	11	143	31.8	15.5509	1	5.86826	9.9	88.1	0.977378	15.05	6.21	8.43	116.45	17.4545	33	15	3
S130	1	9	8	129.3	24.2	14.475	1	5.20382	8.8	89.35	1.14825	8.4	7.71	7.12	48.525	13	30	12	3
S131	0	3.5	8	126.3	23.2	14.5439	0	5.07783	14.2	77.25	0.962218	7.55	4.8	8.79	21.74	12.5786	25	11	3
S132	0	2	7	125.4	22.7	14.4355	0	5.21457	10.8	86.05	1.33061	8.95	8.54	7.38	43.095	6.18329	29	13	3
S133	1	7.5	8	126.8	24	14.927	0	5.34884	12.7	92.35	1.35698	10.6	4.9	5.9	113.81	17.5292	33	12	3
S134	1	7	12	150.3	39.6	17.5298	0	6.72861	14.9	99.05	1.26724	24.3	6.37	6.59	120	21.0848	33	11	3
S135	0	2.5	11	150.2	45.8	20.3014	0	6.64892	22.1	95.15	1.15102	26.8	6.16	7.34	120	7.50586	35	11	3
S136	1	14	12	142.5	33.2	16.3496	0	5.61404	16.1	106.3	1.30829	16.35	4.48	7.18	120	5.78512	35	15	3
S137	1	8	11	153.2	36.9	15.722	1	5.70936	11.1	116.9	1.30523	17.6	7.14	8.12	120	53.0612	33	11	3
S138	0	4.5	12	156.5	44.3	18.0874	0	6.32853	17.7	90.85	1.3921	20.7	5.12	8.13	120	29.25	36	13	3
S139	0	0	12	152.2	44.6	19.2533	0	5.9573	24.4	88.6	1.34098	18.85	7.3	10.06	120	15.9613	34	9	3
S140	1	8.33	12	149.5	35.2	15.7493	0	5.77175	13.3	95.45	1.24408	13.15	6.53	8.2	120	25.1638	30	10	3
S141	0	1.5	12	147	37	17.1225	1	6.47878	13.1	96.25	0.976713	17.6	6.05	9.65	120	34.7979	35	11	3
S142	1	25.5	8	127.6	25.4	15.6003	1	5.77333	10.6	80.8	1.10121	10.95	5.54	5.52	120	0	32	14	4
S143	1	12	8	124.4	20.9	13.5053	1	4.97565	6.2	97.85	1.23144	9.75	6.71	8.81	120	3.28767	34	15	3
S144	0	1.5	8	127.8	34.4	21.0619	0	6.06141	31.1	79.55	0.971072	8	5.52	8.16	71	20.7273	35	12	3
S145	0	3	7	120.1	19.8	13.7271	0	5.40765	7.6	89.9	0.968246	10.2	4.54	9.29	120	21.6	29	13	3
S146	0	4.5	8	126.4	22.9	14.3331	0	5.0698	10.5	95.85	1.08187	11.05	6.3	9.58	120	25.7143	31	11	3
S147	1	28	11	157.1	46.7	18.9219	0	6.15873	20.4	104.85	1.33791	19.6	5.76	6.76	120	23.2093	32	9	4
S148	1	14	12	154.4	51.9	21.7707	0	6.33406	28.4	102.3	1.18259	21.4	7.16	8.63	120	29.2184	30	8	4
S149	0	2.5	7	135.2	26.7	14.6069	1	4.97838	9.2	97.9	1.11519	12.55	6.27	6.2	25	43.7143	29	9	4
S150	1	7	12	144.1	32.7	15.7478	1	6.26059	7.7	91.55	1.12463	17.2	6.15	6.14	120	15.9375	34	10	4
S151	0	1	8	117.6	21.6	15.6185	0	5.71232	13.4	89.25	0.982137	8.75	6.78	8.12	106.885	7.91706	33	12	4
S152	0	0	8	128.3	25.2	15.309	1	5.64976	9.5	114.15	1.18599	13.95	8.88	10.45	78.91	16.0966	35	11	4
S153	0	3	7	121.6	21.3	14.405	1	5.20743	7.6	98.6	1.02348	9.95	8.52	9.6	33.445	0	25	7	4
S154	0	2.5	8	121.1	23.8	16.2289	0	5.65965	15.5	94.65	0.890727	12.7	4	6.6	47.5	30.9375	20	8	4
S155	0	4	8	127.7	27.3	16.741	0	5.58033	17.5	95.75	1.28185	11.9	4.7	9.1	120	17.5385	26	8	4
S156	1	8	7	127	23.7	14.694	0	5.20801	11.8	93.25	1.17705	11.6	5.3	7.7	120	0	28	8	4
S157	0	0	8	116.1	18.9	14.0216	1	5.34156	6.5	93.65	1.57187	9.2	3.62	7.27	120	14.5072	30	14	4
S158	0	1.5	8	125.2	24	15.311	1	5.55023	10.6	92.9	1.02682	7.8	6.06	8.13	120	18.9239	29	9	4
S159	0	0	8	127.5	27.1	16.6705	0	6.213	16.8	98	1.10825	10.9	4.55	7.93	120	5.53846	34	19	4
S160	0	1.5	8	130.7	37.6	22.0108	1	6.3808	33.2	99.2	0.866323	12.1	4.06	7.98	39.805	24.1758	26	12	4
S161	0	1.5	8	129.9	28.2	16.7121	0	5.80775	16.7	100.35	1.0187	12.15	4.45	6.33	120	16.6026	34	12	4
S162	0	0	8	124.7	21.6	13.8906	1	4.88743	7.6	82.35	1.04752	6.8	4.26	7.08	10.56	7.45445	31	5	4
S163	1	9.5	7	124	20.6	13.3975	1	4.87773	5.8	95.4	0.864882	8.8	6.81	7.89	36.515	15.0696	28	7	4
S164	0	0	7	128.5	23.9	14.4741	0	4.60264	15.2	90.7	0.651238	8.3	5.38	10.73	6.9	23.4637	32	19	4
S165	0	0	7	127.1	25.8	15.9709	0	4.7665	19.3	91.4	1.13379	9	6.43	6.8	44.89	24.3696	23	16	4
S166	1	7	8	120.4	21	14.4866	1	5.72565	7.2	94.25	1.21332	11.15	4.87	9.47	120	19.2	29	10	4
S167	1	7	8	115.6	20.2	15.116	0	5.4627	12.7	94.3	0.872643	10.35	5.07	9.96	120	10.4712	31	6	4
S168	0	2	7	124.2	24.5	15.8826	1	5.38065	14.3	90.2	1.54729	12.75	3.7	5.53	25.07	19.5	27	10	4
S169	1	10	8	118.7	20.9	14.8335	1	5.39402	9.4	102.65	1.10157	10.65	5.41	8.31	120	15.3858	29	11	4
S170	1	7	7	121.7	20.9	14.1112	1	5.33391	7.7	107.3	1.09435	9	7.75	7.29	20.915	13.2075	31	13	4
S171	1	8.5	8	122	21.6	14.5122	1	5.24053	8.5	97.65	1.1805	12	7.68	7.1	107.615	26.7434	28	11	4
S172	0	3.5	8	127.1	23	14.2376	0	4.95221	11.5	85.45	0.962334	11.85	6.63	8.58	83.355	24.7706	27	12	4
S173	0	3.5	8	135	38	20.8505	0	5.9808	27.5	97.05	1.26138	13.05	6.56	8.17	33.155	22.2401	21	6	4
S174	0	3.5	8	135.4	36.3	19.8002	0	5.83642	24.9	99.45	1.50443	16.1	6.96	6.15	65.29	21	28	8	4
S175	0	5.5	9	120.4	20.9	14.4176	0	5.86362	9.1	99.05	0.912967	12.15	3.76	9.73	120	25.3012	25	10	4
S176	1	7	9	132.2	27.1	15.5062	1	5.66464	10.6	88.35	1.444	12.2	6.58	6.99	81.285	7.71704	23	12	4
S177	1	8.5	8	125.5	24.9	15.8093	0	5.58721	14.5	95.1	0.869591	11.6	5.18	7.6	103.47	38.6139	34	10	4
S178	0	3	9	128.3	27.2	16.524	0	5.16375	18.5	96.25	1.15343	9.8	6.47	9.1	120	42.8207	32	14	4
S179	1	7	8	136	28.8	15.5709	1	5.73097	9.3	81.25	1.27069	16.1	5.18	6.46	116.115	24.2509	26	4	4
S180	0	0	7	123.2	20.4	13.4403	0	4.54598	10.6	96.75	1.16579	8.65	6.52	8.15	46.635	23.5714	28	13	4
S181	1	7	7	117.1	17.8	12.9809	0	4.81316	8.4	93.6	1.25984	8	3.42	6.92	120	13.5169	27	9	4
S182	0	3.5	6	116.3	22.6	16.7089	0	6.06254	15.6	85.85	0.849299	8.35	7.63	9.41	75.72	42.3032	21	12	4
S183	0	3.5	8	122.3	22.5	15.0428	1	5.41542	10.2	88.05	0.87453	10.85	5.83	8.2	61.39	18.9189	36	12	4
S184	0	3	7	116.7	19.6	14.3918	0	5.43363	10.8	90.45	1.16152	8.15	5.14	6.85	120	33.2215	28	15	4
S185	0	2	7	116.6	20.2	14.8578	1	5.29585	9.7	90.05	0.979598	10.75	8.56	9.38	36.655	21.881	28	9	4
S186	1	9.5	9	126.5	25.8	16.1227	0	5.74919	13.3	78.85	1.17308	15.3	6.88	7.23	120	31.5012	28	7	4
S187	0	3.75	9	132.4	24.1	13.748	1	5.36231	5	94.8	1.0256	12.1	6.5	10.43	99.235	36	32	10	4
S188	1	10	7	115.6	18.7	13.9935	1	4.86405	7.7	76.95	0.933087	9.55	5.58	6.75	60.56	22	24	10	4
S189	0	1.5	9	133	30.1	17.0162	1	6.21855	14.9	110.4	1.23508	16.05	7.22	7.93	120	24.7934	28	9	4
S190	1	10	8	135.5	25.4	13.8342	1	5.17422	5.5	96.85	1.22633	12.95	4.56	6.06	43.675	23.0007	35	15	4
S191	1	7.5	7	121.8	20.4	13.751	0	5.05553	5.8	89.7	1.31014	6.9	5.04	6.13	120	27	31	6	4
S192	0	1	7	117	19.2	14.0259	0	5.11359	11	95.35	1.05112	9.1	5.3	7.35	120	25.9398	36	18	4
S193	0	1.5	7	119.7	21.7	15.1451	1	5.65323	10	84.2	1.26123	9.55	5.89	7.44	75.38	9.94725	30	10	4
S194	1	10	9	127.9	24.4	14.9159	1	5.68515	7.7	97.2	1.00203	11.9	6.92	8.21	120	21.692	34	8	4
S195	1	10	7	117.7	21.6	15.592	1	5.34169	12.5	87.85	0.99881	10.15	6.9	7.9	113.5	23	25	8	4
S196	0	5	7	127	21.6	13.392	1	4.71201	6.5	103.2	0.891659	8.85	8.47	11.57	62.5	17.9944	28	8	4
S197	0	1	7	106.5	16.1	14.1947	1	5.46629	7.7	85.65	0.850965	5.9	6	8.6	79	0	30	11	1
S198	0	2.5	7	125.7	26.2	16.5818	1	5.8226	13.5	103.9	0.984066	15.85	7.12	9.12	120	25	34	14	4
S199	0	0	7	118.4	19	13.5535	0	4.56538	10.3	97.35	1.08858	8.55	4.88	9.34	93.5	0	23	9	4
S200	0	1.5	8	125.4	21.5	13.6724	0	5.21457	8.6	96.4	0.943346	9.8	6.9	8.11	120	20.2532	32	10	4
S201	0	1	9	128.3	24.9	15.1268	0	5.16375	14	104.15	1.20502	10.2	5.81	8.93	120	0	30	13	4
S202	0	0	7	121.1	19.2	13.0922	0	4.63682	8.1	94.85	1.11445	7.85	6.7	6.9	89.2	26.1818	24	5	1
S203	0	4	9	137.3	32.9	17.4524	1	5.56991	18.9	99.65	1.26566	14.6	8.2	8.98	57.09	16.9295	32	12	1
S204	0	3	7	111	20.3	16.4759	0	5.76252	15	93.1	1.2066	8.5	5.28	6.99	120	27.2727	25	10	1
S205	0	5.5	8	128.9	24.9	14.9863	0	5.35654	13.1	98.3	1.23673	9.45	5.1	8.2	120	23.3935	33	10	1
S206	1	7.5	8	135.6	31.5	17.1313	1	5.98237	14.3	90.85	0.997201	16.45	5.3	7	120	3.02521	24	6	1
S207	1	7	7	121.5	21.9	14.8351	0	5.55471	9.5	91.95	1.04435	11.3	3.9	7.1	120	0	31	14	1
S208	1	10	7	110.8	18.1	14.7434	0	5.53897	10.2	86.9	0.912199	6.65	7.8	6	90	29.4545	30	8	1
S209	0	2	9	120.1	21	14.5591	0	5.19966	10.5	95.4	1.38255	12	7.56	7.15	120	9.92481	31	8	1
S210	0	5	9	128.2	26.4	16.063	1	6.32787	6.1	72.6	0.85287	13	6.98	10.57	32.85	24.7593	32	5	1
S211	0	5	9	133.4	28.2	15.8466	0	5.61938	14.5	86.9	1.55299	10.6	4.98	7.47	114.5	39.6923	29	9	1
S212	0	3	7	116.2	18.3	13.5531	0	4.81394	7.9	85.15	1.19924	9.7	4.53	7.07	70	30.4641	25	10	1
S213	0	3.5	7	122.2	20.4	13.6612	0	4.95552	10.1	92.15	0.941972	10.95	6.27	7.7	120	26.5823	29	10	1
S214	0	3	7	127.5	25.1	15.4402	1	5.4133	11.3	91.95	1.01407	12.15	6.03	8.02	33.675	6.47149	23	17	1
S215	0	0	7	124.4	24.1	15.5731	1	5.23413	13.2	86.1	1.16819	11	5.53	7.62	29.905	30.6793	27	10	1
S216	0	0	7	127.5	24.3	14.9481	0	4.73664	16.2	96.2	1.18217	7.4	4.51	5.05	25.685	34.5946	28	43	1
S217	0	0	7	115.8	24.3	18.1213	1	6.115	20.5	97.35	1.38853	8.65	5.53	8.13	23.585	23.6066	23	16	1
S218	1	8	9	148.7	37.8	17.095	0	6.01492	16.6	95.25	0.894652	15.15	6.33	8.08	120	27.1304	28	7	1
S219	0	2	7	130.3	25.8	15.1961	1	5.12425	12	92.75	1.06059	11.35	4.52	5.67	25.905	45.9103	23	4	1
S220	1	10.33	7	115.2	19.1	14.3922	1	4.97323	9.5	100.1	1.1126	7.5	6.35	6.85	118.465	24.4186	24	8	1
S221	0	3.5	7	129	27.2	16.3452	1	5.88907	12.8	93.15	1.03913	11.4	5.52	6.69	24.02	30.8511	27	14	1
S222	1	7.5	11	139.9	32.6	16.6564	1	6.79542	9.7	101.8	1.27642	14.7	5.78	6.61	118.8	15.6863	31	14	1
S223	1	16	11	152.6	41	17.6066	0	6.39849	16.8	97.85	1.04138	18.15	5.94	9.04	120	21.3523	35	14	1
S224	1	14	11	151.2	36.6	16.0095	1	6.03637	9.8	97.7	0.991953	14.25	7.46	7.94	88.015	22	32	6	1
S225	0	5	10	134.6	31.3	17.2764	0	6.34757	13.8	92.35	1.10472	13.2	5.69	8.43	34.5	16.3636	36	13	1
S226	1	7	11	131.7	26.6	15.3359	1	6.11131	8.4	91	1.03303	13.3	5.41	8.12	92.5	26.0099	32	13	1
S227	1	10	10	127.9	25.2	15.4049	1	6.05193	9	100.35	1.19425	12.75	4.56	6.75	101	5.44218	32	15	1
S228	0	4	10	129.9	25.3	14.9935	0	5.45217	13.6	89.6	1.31943	10.75	5.18	5.21	120	32.8877	34	11	1
S229	0	0	10	140.5	34.1	17.2744	0	6.23092	16.9	92.75	1.22488	16.45	8.9	7.7	120	3.69231	32	4	1
S230	1	11.17	11	150.7	46.3	20.3871	1	6.60488	26.7	95.45	1.28667	13.3	8.6	6.7	120	50	35	14	1
S231	1	10	11	142.2	35.4	17.5067	1	6.57737	14.5	96.35	1.33718	10.6	4.78	5.85	120	14.7541	34	13	1
S232	0	6	10	148.3	37.9	17.2328	1	6.5021	13.7	99.55	1.28345	14.15	5.34	5.29	100	26.5356	31	9	1
S233	1	7	7	127.7	25	15.3306	1	5.70297	10.3	92.15	0.809694	9.65	9.37	8.01	39.27	18.7361	33	10	1
S234	1	10.5	11	146.8	33.5	15.5451	1	5.98601	9.4	85.4	0.902224	12.2	4.5	8.2	120	19.3846	36	4	1
S235	0	4	11	143.3	38.4	18.6999	0	6.72027	18.9	97.6	1.08384	16.45	4.3	6.7	120	9.77778	34	7	1
S236	1	14	11	147.5	37.7	17.3284	0	5.79144	17.1	98	1.27754	14.3	7.08	7.08	116	24.5863	30	10	1
S237	1	7	10	137.7	33.2	17.5094	1	6.27594	15.3	101	1.71023	13.25	3.44	4.87	120	23.9443	25	7	1
S238	1	10.5	10	134.9	30.4	16.7051	0	6.04462	15	107.95	1.15402	13.2	7.96	7.45	120	43.0147	34	9	1
S239	0	2.5	12	139.2	30.2	15.5858	0	5.78016	14.1	91.65	1.06502	12.9	6.72	6.89	120	5.91133	32	8	1
S240	1	7	11	132.4	36.2	20.6506	0	6.78846	23.4	89.7	1.2388	13.75	4.17	7.47	96	27.4734	34	14	1
S241	1	11.5	11	136.4	28.3	15.211	0	5.85865	10.6	107.1	1.38645	12.85	4.66	5.39	120	55.85	33	12	1
S242	1	7.33	11	142	32.9	16.3162	0	5.90161	15.5	108.35	1.17828	12.45	6.46	8.06	120	22.5201	32	13	1
S243	1	14	10	139	29.9	15.4754	1	6.26262	7.5	88.6	1.35416	16.65	4.9	6.3	115	18.4615	30	10	2
S244	1	9	10	141.7	31.7	15.7877	1	6.02623	9.8	104.7	1.10227	17	6.8	7.7	84	6.54545	36	14	2
S245	1	8	12	154.6	45.5	19.0367	0	6.06665	23	101.05	1.21522	14.55	6.6	7.4	120	8.64	34	11	2
S246	1	8.83	11	142.6	31	15.2448	1	6.39299	6.2	109.25	1.24572	16.15	7.19	7.66	120	15.142	35	10	2
S247	1	10.5	12	152.2	42.5	18.3468	0	6.5185	17.3	86.45	1.39699	15.65	6.4	7.2	120	32	30	13	2
S248	1	9.5	11	143.5	33.1	16.074	1	6.11881	10.7	95.6	1.23832	18.1	5.59	6.95	120	19.7566	34	13	2
S249	1	20	10	135.6	27.9	15.1735	1	6.14553	7.7	90.15	1.49099	15.8	4.47	5.04	120	30.2658	35	14	2
S250	1	8	11	145.1	30.6	14.534	1	5.69963	6	93.65	0.884715	14.05	8.22	8.11	120	25.9078	27	9	2
S251	0	2.33	12	150.2	36.3	16.0904	1	5.93971	11.2	102.6	1.39353	14.9	6.08	7.21	120	42.9408	31	12	2
S252	0	0	11	147.1	40.6	18.7629	1	6.74726	18.5	92.4	1.32037	10.85	6.42	6.27	120	27.4448	34	15	2
S253	1	7	11	160.6	57.7	22.371	1	6.74618	29.7	89.95	1.23412	20.55	5.86	6.87	79	7.52941	31	9	2
S254	0	4	10	129.4	24	14.3332	0	5.73327	9.9	85.2	1.20089	10.95	6.14	7.19	120	24.4898	32	10	2
S255	1	7	10	143.1	31.8	15.5292	1	5.37172	11.4	106.65	1.16391	17.85	7.03	7.85	120	41.5584	36	14	2
S256	0	5	10	132.3	28.8	16.454	0	6.51306	13.9	86.35	1.10616	10.85	5.48	7.46	120	17.9894	33	11	2
S257	1	18	10	144.9	45.1	21.4803	0	6.42979	27.9	89.35	1.27558	15.15	6.16	6.84	120	31.2388	31	9	2
S258	1	9	12	150.3	37.4	16.5559	0	5.97607	15.2	106.8	1.13113	17.25	6.37	7.76	120	15	32	10	2
S259	1	7.33	11	147.8	34.9	15.9763	0	5.85951	13.8	89.9	1.18682	14	5.97	6.82	120	16.1905	29	8	2
S260	0	0	11	139.6	27.8	14.2651	1	5.59314	6.5	88.35	1.08185	13.8	4.69	6.93	92.98	36.9231	34	12	2
S261	1	7	12	150.8	46	20.2281	1	7.12381	22.1	89.15	1.1134	14.55	7.4	7.55	94.5	27.2727	33	4	2
S262	0	0	11	152	36.8	15.928	0	5.28047	15.9	91.05	1.19039	17.6	6.14	8.69	44	42.7844	30	11	2
S263	1	9.33	11	138.6	44.7	23.2692	1	7.28789	32	94.3	1.11646	12	6.68	7.96	89.955	21.7993	32	11	2
S264	0	0	10	140.5	39.4	19.9592	1	6.58553	23.5	98.35	1.34657	17.35	6.69	6.84	120	25.4317	34	11	2
S265	1	10	11	157.9	41.6	16.6851	0	5.2141	18.5	92.25	1.11757	15.95	6.43	7.62	120	23.9791	34	8	2
S266	1	10.5	10	141.7	32.1	15.9869	0	5.97643	12.8	103.4	1.08038	15.9	5.1	8.06	116.435	32.2222	35	8	2
S267	0	0	7	117.5	20.5	14.8483	1	5.50475	8.7	90.3	1.13895	11.25	6.61	7.46	110.355	21	28	10	2
S268	1	10	11	162.3	44.2	16.7797	0	5.61856	18.1	95.45	1.7744	17.9	8.46	6.1	65	15.917	32	10	2
S269	0	4	6	125.8	23.1	14.5966	0	4.92871	12.6	90.35	1.23811	7.5	5.42	6.53	120	24.5669	31	7	2
S270	0	3.17	6	117.2	21.6	15.7253	0	5.89698	10.4	89.35	1.02381	8.9	9.06	10.34	69.5	33.1967	27	9	2
S271	0	0	7	123.1	21.6	14.254	0	4.88332	13.7	92	0.959614	9.55	5.65	7.41	115	28.6567	31	16	2
S272	1	7	7	125.7	24	15.1894	1	5.69603	9	96.85	1.02944	8.35	4.94	7.92	25	15.2866	25	6	2
S273	0	4	6	125.4	21.1	13.418	1	4.64224	6.6	85.1	1.17604	7.1	4.5	7.76	20.905	25.6281	31	15	2
S274	0	1	7	120.9	21.8	14.9143	0	5.60998	9.9	97	1.03953	9.35	6.62	10.63	50	18.5567	20	4	2
S275	0	1	7	119.1	25.4	17.9065	0	5.49884	21.7	95.6	0.830488	9.35	6.87	8.06	50.5	40.9756	25	11	2
S276	0	3	6	114.3	17.9	13.7013	0	4.89878	11	102.45	1.15458	7.85	7.17	6.84	35	18.8018	34	15	2
S277	0	2	6	108.9	16.6	13.9976	0	4.80639	7.8	93.75	1.09207	7.3	5.96	8.53	29	21	20	10	2
S278	0	5	6	113.1	16.8	13.1336	1	4.84693	5.4	99.55	1.20943	7.4	3.54	6.33	120	18.5455	32	10	2
S279	0	2.5	6	110.1	18.4	15.179	1	5.11466	12.6	79.3	1.04362	10.2	7.87	7.36	45	7.65027	30	15	2
S280	0	6.83	9	140.1	39.8	20.2771	1	6.57224	24	97.3	1.18989	15.7	6.37	7.68	42.99	38.0148	31	10	2
S281	0	0	6	109.3	17.2	14.3975	0	4.85498	12.4	77.85	1.1406	5.75	7.04	8.28	108	9.08108	18	11	3
S282	0	2	6	117.8	21.1	15.2052	1	5.54881	10.1	94.85	0.929129	8.5	7.6	8.3	20.45	41.4815	24	19	3
S283	1	7	6	119	20.6	14.547	1	5.01377	9.3	98.35	1.45402	6.15	5.17	6.17	120	10	21	13	3
S284	1	8.33	10	127.1	23.5	14.5471	0	5.19982	12.5	93.6	1.54798	10.55	5.07	6.12	120	17.6881	30	9	3
S285	1	15.33	9	136.2	33.2	17.8971	0	6.14541	18.1	97.6	1.14512	12.25	4.43	8.09	120	18.8235	33	12	3
S286	0	0.5	6	116.2	18.8	13.9234	1	4.81394	7.2	95.65	1.45092	6.6	4.9	4.9	24	21.2308	27	13	3
S287	1	7	6	112.5	19.7	15.5654	1	5.21481	11.4	95.15	1.0018	10.05	6	9.7	71	43.7143	31	8	3
S288	1	7	9	130.1	25.4	15.0065	0	5.31726	12.9	100.7	1.2545	9.95	3.68	7.59	84.5	25.9259	33	10	3
S289	0	3.5	6	108.8	17.1	14.4457	0	5.15314	13.1	99.15	1.09833	8.25	7.5	6.87	97	38.5714	18	7	3
S290	1	8	7	128.8	22.2	13.382	1	4.9429	5.4	94.6	1.26712	9.3	5.32	8.06	30.5	15.1261	29	17	3
S291	0	1.5	6	112.2	20.2	16.046	1	5.71935	12.6	101.7	1.18868	6.55	4.01	10.59	23	14.8673	30	17	3
S292	1	11.3	10	135.9	34.5	18.6801	1	6.11842	22.3	93.95	1.19671	11.55	5.9	6.63	96.5	31.3514	32	10	3
S293	1	8	9	134.4	34.3	18.9887	0	6.4772	22.6	89.85	1.26715	12.75	4.12	6.07	73	28.2857	29	9	3
S294	0	4	10	138.6	25.8	13.4305	0	5.10152	9.7	87.95	1.32771	12.3	5.04	7.55	120	17	33	8	3
S295	0	0	7	126.9	21.9	13.5994	1	5.09203	5.5	82.95	1.2202	11.55	8.11	7.96	65.5	9.27357	29	11	3
S296	0	0.5	7	124.4	20.9	13.5053	1	4.97565	5.7	79.25	1.3796	8.5	4.81	6.52	32.835	15.4286	29	18	3
S297	0	4	6	114.5	18.5	14.1111	0	4.88168	7	106	0.907022	6.35	10.03	8.37	29.675	15.2493	33	8	3
S298	0	1	7	128	31.5	19.2261	1	6.16455	23.3	86.8	0.989164	9.75	4.66	7.83	2.64	23.7838	28	12	3
S299	0	3.5	7	115.6	17.8	13.32	0	4.63955	9.1	106.05	0.987208	7.65	5.45	9.24	34	49.0909	30	7	3
S300	1	13.5	10	148.2	38	17.3016	1	6.51088	13.2	90.6	1.29882	20.05	6.75	6.52	112	22.6087	29	11	3
S301	0	2.67	9	136.8	33.4	17.8474	1	6.09162	18.4	104.7	1.35249	14.35	4.9	6.33	101.5	23.5479	32	8	3
S302	0	1	9	129	24.8	14.903	1	5.40833	9.7	102.3	1.33528	10.8	4.31	7.59	22.745	11.1111	29	14	3
S303	0	3.5	7	127.2	28	17.3055	0	5.62428	19.1	103.8	1.22606	7.2	4.87	6.93	50.545	15.4639	30	15	3
S304	0	3.3	9	123.1	25.8	17.0256	0	5.54323	18.5	91.85	1.21279	11.3	6.65	7.45	120	36	34	10	3
S305	0	0	7	121.7	23.5	15.8667	0	5.19888	16	94.5	1.01645	8	5.88	7.03	9.39	21.5827	35	13	3
S306	1	8.33	9	146.4	42.1	19.6426	1	5.92545	26.8	80.5	1.25482	14.1	8.41	8.18	21.065	11.7743	32	10	3
S307	0	2	10	132.5	40.2	22.8978	1	7.17693	34.6	98	1.30846	11.85	5.45	7.44	77.5	15.7651	34	14	3
S308	0	1	10	140.5	31.2	15.8053	0	5.36974	12.5	92.95	1.28866	14.2	8.37	7.06	77.425	30.5455	34	13	3
S309	0	0	9	140.8	31.3	15.7884	0	5.44777	15.1	104.4	1.35877	11.3	5.97	7.59	120	13.9419	34	16	3
S310	0	3.08333	9	133.3	31.2	17.5588	0	5.9092	17.2	100.1	1.15527	8.7	4.91	8.32	120	17.1674	36	11	3
S311	0	4	9	133.8	35.3	19.718	1	6.64714	22.7	87.75	1.3903	14.15	4.2	6.45	40.535	28.1379	32	9	3
S312	0	4	9	127	25	15.5	0	5.45601	15	83.05	1.22071	7.2	7.15	7.63	120	23.5294	31	12	3
S313	1	7.5	9	131.7	25.6	14.7594	1	5.82304	7.1	102.9	1.02999	9.95	6.45	7.37	120	13.8958	35	14	3
S314	1	8.33333	10	132	30.5	17.5046	1	6.02617	16	108.4	1.14091	12.1	6.16	6.65	120	16.3911	33	8	3
S315	0	4	9	138.1	29	15.2058	0	4.92879	14	102.8	1.06875	12.15	5.25	9.34	120	39.2308	33	10	3
S316	0	2	7	122.6	26.1	17.3644	0	5.58854	18.2	105.45	1.15006	10.25	5.7	7.72	15.98	28.6726	27	9	3
S317	1	10.5	9	131.3	29.2	16.9377	1	6.67065	11.9	95.3	1.18246	17	4.4	6.59	120	24	32	15	3
S318	1	18	10	134.9	31.3	17.1997	1	6.48423	13.7	99.8	1.35435	13.25	5.3	5.62	120	0	28	16	3
S319	0	3	10	130	23.6	13.9645	1	5.26627	5.9	93.85	1.28855	8.85	4.45	8.33	40.75	15.3998	31	9	3
S320	0	3	10	137.3	30.3	16.0732	1	6.10038	11.1	98.95	1.00472	10.4	6.42	7.08	27.055	18.5936	31	11	3
S321	0	4	6	111.1	18.9	15.3121	1	5.26605	11.5	94.95	0.890781	8.85	6.63	9.56	9.865	56.9207	32	12	3
S322	0	6.83	10	137.8	28.1	14.7982	0	5.63489	10.8	100.85	1.34938	10.75	4.35	7.21	111.6	27.1451	29	10	3
S323	0	4	9	131.6	29.3	16.9183	0	6.00512	15.1	90.15	1.10101	9.1	6.98	9.33	35.27	16.7637	27	9	3
S324	0	4	10	137.8	29.5	15.5354	0	5.74021	13.4	89.05	1.38337	13.1	4.46	6.65	120	17.8218	35	12	3
S325	0	6	7	128.3	22.3	13.5473	1	4.67775	6.1	100.45	1.01482	9.7	7.14	7.71	77.8	14.0625	34	13	3
S326	0	5.5	8	122.7	27	17.9339	0	5.51301	21.5	104.85	1.10774	12.6	5.15	7.06	120	5.84795	29	10	4
S327	0	6.5	8	118.2	24.1	17.2497	0	5.8692	16.9	97.25	1.09457	10.3	4.09	8.68	91.735	12.6716	32	8	4
S328	0	3	8	126.1	21.9	13.7725	1	5.21973	5.9	90.5	1.18775	11.65	6.47	10.25	14.965	12.3871	24	7	4
S329	0	6.5	9	129.7	32	19.0226	1	6.53902	22.1	103.75	1.27104	13.55	5.29	6.81	95.875	35.4916	32	9	4
S330	0	0	9	135	30.1	16.5158	0	5.37723	19.9	83.05	1.12561	10.25	6.18	8.67	120	40.9756	25	6	4
S331	0	2.5	9	134	27.7	15.4266	1	5.62486	10.5	79.8	1.29868	9.9	4.25	6.53	82.835	21.5289	25	12	4
S332	0	1	7	121.6	21.9	14.8107	0	5.27506	12.5	96.15	1.03034	11	5.06	8.94	47.535	19.3713	31	13	4
S333	0	3.5	8	134.1	26.1	14.5139	1	5.22721	7.9	86.15	1.19798	14.1	6.32	6.46	54.915	55.4545	36	12	4
S334	0	3	8	127.8	25.2	15.429	0	5.87773	12.1	97.45	1.08128	13.3	5.15	6.74	120	28.385	31	7	4
S335	0	5.5	8	123.5	20.8	13.6373	0	4.98287	8.1	92.6	1.04465	8.75	3.42	5.85	83.43	34.1606	34	10	4
S336	0	2.5	8	128.2	23.8	14.4811	1	5.53688	6.7	87.9	1.19481	12.15	5.84	7.43	120	27.9476	28	15	4
S337	0	1.5	9	139.7	32.5	16.6529	0	5.68761	16.2	102.85	1.21582	15.3	5.93	6.78	120	25.4738	34	14	4
S338	1	8	9	136	43.6	23.5727	0	6.48789	34.8	89.15	1.17344	12.9	5.02	6.69	117.17	5.87002	31	12	4
S339	0	3.5	9	140.2	42.8	21.7745	1	6.25762	34	100.9	1.17551	13.75	5.79	9.35	70.39	17.8543	31	12	4
S340	1	9.5	9	129	25.8	15.5039	0	5.88907	11.7	87.35	1.19285	9.95	5.51	6.43	120	33.2834	33	9	4
